# Supplementary material for: Influence of maternal use of tenofovir disoproxil fumarate or zidovudine in Vietnamese pregnant women with HIV on infant growth, renal function, and bone health
Source: PLoS One. 2021 Apr 29;16(4):e0250828. doi: 10.1371/journal.pone.0250828 (PMC8084453; doi:10.1371/journal.pone.0250828)
Supplement: S1 Dataset — (XLSX) [file pone.0250828.s001.xlsx]

## Sheet: Datasheet (ALL）
	1. Blood test results													2. Urine test results						%TRP	Hgb	Hct		RBC	MCV	Reason for discontinuing CRF 1=No NHTD visit before delivery (deleted) 2=Delivered before 35 wks 3=Baby < 2000g 4=Twin, triplets or more		3. Mother's body weight before delivery (kg)	4a. Gestational weeks at birth (weeks)	5. History of AIDS-defining illness		6. ART during pregnancy
	CD4 (/μL)	CD4% (%)	pVL				Crea (μmol/L)	ALP (IU/L)	Ca (mmol/L)	P (mmol/L)	Crea (mg/dL)	Ca (mg/dL)	P (mg/dL)	β2MGB (mg/L)	U-Crea (μmol/L)	U-P (mmol/L)	β2MGB (μg/L)	U-Crea (mg/dL)	U-P (mg/dL)								AGE値			Does she have a history of AIDs-defining illness? (yes or no)	If yes, name of AIDS-defining illness:	Has she received ART during pregnancy? (yes or no)	Where did she receive ART during pregnancy? 1=NHOG 2=NHTD 3=Other (ARV regimen unknow)	ART period	TDF使用歴	TDF period	ARV regimen (1)				ARV regimen (2)				Start date (2)			Stop date (2)
			Value (copies/mL)	Test date																																	ARV1	ARV2	ARV3	ARV4	ARV1	ARV2	ARV3	ARV4	dd	mm	yyyy	dd	mm
				dd	mm	yyyy
TDF	441	28.05	not detected	20	2	2017	46	96	2.2	1.1	0.520244	8.8176	3.40557	3.468	17465	21.1	3468	197.523	65.3251	0.949478	14.4	0.351	35.1	358	98.0447		25	64	40	no		yes	2	28	1	28	TDF	3TC	EFV
TDF	567	NA	not detected	28	2	2017	49	95	2.2	1	0.554173	8.8176	3.09598	13.261	14050	19.2	13261	158.901	59.4427	0.933039	12.1	0.367	36.7	377	97.3475		29	60	36	no		yes	2	35	1	35	TDF	3TC	EFV
TDF	492	33.1	not detected	14	4	2017	46	102	2.07	0.8	0.520244	8.29656	2.47678	3.06	6695	13.1	3060	75.7182	40.5573	0.887491	12.6	0.373	37.3	382	97.644		37	56	39	no		yes	2	119	1	62	AZT	3TC	NVP		d4T	3TC	NVP		9	8	2007	7	3
TDF	234	15.86	29.2	9	1	2017	62	88	2.4	1.2	0.701199	9.6192	3.71517	2.014	7230	16.4	2014	81.7688	50.774	0.882803	12.1	0.351	35.1	384	91.4062		26	60	41	no		yes	2	5	1	5	TDF	3TC	EFV
TDF	465	21.41	11200	14	2	2017	75	79	2.43	1	0.848224	9.73944	3.09598	1.466	14165	17.4	1466	160.201	53.87	0.907872							25	64	38	no		yes	2	2	1	2	TDF	3TC	LPVr
TDF	442	NA	20	14	2	2017	45	126	2.3	1.3	0.508935	9.2184	4.02477	3.006	5538	9.4	3006	62.6329	29.1022	0.941245							27	58	40	no		yes	2	40	1	40	TDF	3TC	EFV
TDF	635	32.62	not detected	14	2	2017	60	215	2.2	0.8	0.67858	8.8176	2.47678	0.578	16021	23.9	578	181.192	73.9938	0.888116	11.7	0.353	35.3	341	103.519		20	63	40	no		yes	2	16	1	16	TDF	3TC	EFV
TDF	581	24.19	not detected	14	2	2017	57	90	2.21	0.8	0.644651	8.85768	2.47678	14.059	14130	28.91	14059	159.805	89.5046	0.854222							23	61	40	no		yes	1	5	1	5	TDF	3TC	EFV
TDF	493	34.83	not detected	14	2	2017	49	126	2.23	1.2	0.554173	8.93784	3.71517	6.587	12793	10.2	6587	144.684	31.5789	0.967443							31	52	40	no		yes	3		1	#VALUE!	TDF	3TC	EFV
TDF	437	30.91	not detected	31	3	2017	44	86	2.07	1.1	0.497625	8.29656	3.40557	0.503	8390	11.8	503	94.888	36.5325	0.943743	13.5	0.398	39.8	416	95.6731		35	57	39	no		yes	2	56	1	56	TDF	3TC	EFV
TDF	508	25.32	not detected	14	4	2017	48	118	2.26	1.1	0.542864	9.05808	3.40557	13.359	16664	20.4	13359	188.464	63.1579	0.946581	11.3	0.333	33.3	384	86.7188		25	48	39	no		yes	2	5	1	5	TDF	3TC	EFV
TDF	478	26.32	not detected	14	4	2017	33	85	2.14	1	0.373219	8.57712	3.09598	13.447	13165	24.4	13447	148.892	75.5418	0.938838							32	51	40	no		yes	3		1	#VALUE!	TDF	3TC	EFV
TDF	358	NA	not detected	20	4	2017	57	110	2.03	0.9	0.644651	8.13624	2.78638	1.391	9039	14.9	1391	102.228	46.13	0.895601	13.3	0.398	39.8	379	105.013		37	67	38	no		yes	2	80	1	63	D4T	3TC	NVP		TDF	3TC	EFV		6	2	2012
TDF	557	34.91	20	28	4	2017	41	84	2.15	1	0.463696	8.6172	3.09598	6.45	4372	6.6	6450	49.4458	20.4334	0.938106	13.8	0.412	41.2	432	95.3704		24	52	37	no		yes	2	15	1	15	TDF	3TC	EFV
TDF	295	21.09	38.6	26	5	2017	45	196	2.14	1.1	0.508935	8.57712	3.40557	0.816	8833	17	816	99.8982	52.6316	0.921266							24	50	39	no		yes	2	30	1	30	TDF	3TC	EFV
TDF	175	21.89	not detected	26	5	2017	43	114	2.07	0.8	0.486315	8.29656	2.47678	21.333	5737	10.5	21333	64.8835	32.5077	0.901625	14.8	0.441	44.1	493	89.4523		36	53	39	no		yes	3	99	1	63	D4T	3TC	LPVr		AZT	3TC	LPVr		12	11	2009	7	3
TDF	330	24.14	751	30	5	2017	58	102	2.5	1.2	0.65596	10.02	3.71517	10.697	5097	16.5	10697	57.6453	51.0836	0.843535							18	67	41	no		yes	3		1	#VALUE!	TDF	3TC	EFV
TDF	394	NA	not detected	30	6	2017	48	42	2.2	0.8	0.542864	8.8176	2.47678	0.337	3105	4.2	337	35.1165	13.0031	0.918841							35	61	38	no		yes	3		1	#VALUE!	TDF	3TC	EFV
TDF	296	17.36	117	31	8	2017	60	141	2.08	0.8	0.67858	8.33664	2.47678	1.636	16483	30.7	1636	186.417	95.0464	0.860311	9.9	0.309	30.9	390	79.2308		28	55	37	no		yes	1	2	1	2	TDF	3TC	EFV
TDF	353	22.76	55.9	9	8	2017	54	76	2.2	1	0.610722	8.8176	3.09598	8.28	9997	22.5	8280	113.063	69.6594	0.878464	12.4	0.394	39.4	374	105.348		26	46	40	no		yes	2	43	1	43	TDF	3TC	EFV
TDF	686	31.54	not detected	16	8	2017	62	118	2.16	0.8	0.701199	8.65728	2.47678	7.224	16093	15.5	7224	182.006	47.9876	0.925356							21	49	37	no		yes	3		1	#VALUE!	TDF	3TC	EFV
TDF	137	15.8	<20	8	9	2017	69	197	1.5	1.4	0.780366	6.012	4.33437	2.559	20421	9	2559	230.955	27.8638	0.978279							30	64	39	no		yes	3 (BMH-OPC)		1	#VALUE!	TDF	3TC	EFV
TDF	250	22.17	<20	13	9	2017	57	102	2	0.6	0.644651	8.016	1.85759	5.396	9259	16.2	5396	104.716	50.1548	0.833783							33	51	39	no		yes	3		1	#VALUE!	TDF	3TC	EFV
TDF	463	25.58	<20	13	9	2017	56	59	2.1	1.1	0.633341	8.4168	3.40557	1.153	24987	33.4	1153	282.594	103.406	0.93195							32	51	40	no		yes	1	5	1	5	TDF	3TC	EFV
TDF	469	23.92	not detected	15	11	2017	63	105	2.12	0.8	0.712508	8.49696	2.47678	11.41	14290	25.5	11410	161.615	78.9474	0.859473	11.4	0.343	34.3	345	99.4203		30	52		no		yes	1	21	1	21	TDF	3TC	EFV
TDF	199	NA	4100	15	11	2017	48	117	2.13	1.1	0.542864	8.53704	3.40557	>16.008	31584	19.2	<252	357.204	59.4427	0.973473							30	55		no		yes	1	1	1	1	TDF	3TC	EFV
TDF	343	26	not detected	11	12	2017	47	108	2.15	0.9	0.531554	8.6172	2.78638	5.919	5180	18.6	5919	58.584	57.5851	0.812484	12.7	0.371	37.1	435	85.2874		31	55	39	no		yes	2	6	1	6	TDF	3TC	EFV
TDF	607	24.1	<20	13	12	2017	50	128	2.16	1.2	0.565483	8.65728	3.71517	3.697	9497	19.3	3697	107.408	59.7523	0.915324	14.7	0.42	42	442	95.0226		40	65		no		yes	3		1	#VALUE!	TDF	3TC	EFV
TDF	418	31.14	not detected	9	2	2018	71	174	2.2	1.1	0.802986	8.8176	3.40557	13.11	6368	11.8	13110	72.0199	36.5325	0.880396							32	75	40	no		yes	3		1	#VALUE!	TDF	3TC	EFV
TDF	804	41.19	63.7	2	2	2018	44	173	2.2	1.2	0.497625	8.8176	3.71517	1.9	6025	9.8	1900	68.1407	30.3406	0.94036							32	53	39	no		yes	3		1	#VALUE!	TDF	3TC	EFV
TDF	397	NA	27.7	9	2	2018	52	135	2.2	1.1	0.588102	8.8176	3.40557	3.23	10103	27.4	3230	114.261	84.8297	0.871793	14.2	0.423	42.3	457	92.5602		22	55	39	no		yes	2	5	1	5	TDF	3TC	EFV
TDF	467	24.18	not detected	7	3	2018	35	57	2	1	0.395838	8.016	3.09598	<0.25	4217	17.3	<252	47.6928	53.5604	0.856415	13.7	0.401	40.1	447	89.7092		28	63	40	no		yes	2	24	1	24	TDF	3TC	EFV
TDF	323	24.64	<20	23	3	2018	52	102	2.19	0.6	0.588102	8.77752	1.85759	1.309	3461	3.4	1309	39.1427	10.5263	0.914861							37	52	39	no		yes	3		1	#VALUE!	TDF	3TC	EFV
TDF	353	23.85	<20	23	3	2018	36	73	2.19	1.1	0.407148	8.77752	3.40557	0.351	6573	8.4	351	74.3384	26.0062	0.958176							36	70	39	no		yes	3		1	#VALUE!	TDF	3TC	EFV
TDF	418	29.96	not detected	13	4	2018	60	114	2.1	1.1	0.67858	8.4168	3.40557	15.679	12996	28.8		146.98	89.1641	0.879124							37	61.5	40	no		yes	1		1	#VALUE!	TDF	3TC	EFV
TDF	180	NA	not detected	7	5	2018	61	130	2.28	1.1	0.689889	9.13824	3.40557	4.035	14643	15.2	4035	165.607	47.0588	0.942436	12.1	0.36	36	372	96.7742		40	57	39	no		yes	2	45	1	45	TDF	3TC	EFV
TDF	210	23.03	not detected	22	6	2018	40	111	2.1	1	0.452386	8.4168	3.09598	0.623	12692	15	623	143.542	46.4396	0.952726	14.2	0.423	42.3	420	100.714		34	57.5	39	no		yes	2	86	1	84	AZT	3TC	NVP		TDF	3TC	EFV		8	8	2011
TDF	280	24.9	not detected	12	7	2018	61	101	2.4	1.4	0.689889	9.6192	4.33437	>16	10167	20.6	<252	114.985	63.7771	0.911717	12.3	0.369	36.9	388	95.1031		33	65	40	no		yes	2		1	#VALUE!	TDF	3TC	EFV
TDF	295	26.7	not detected	12	7	2018	47	104	2.3	1	0.531554	9.2184	3.09598	5.442	21447	36	5442	242.558	111.455	0.921108							32	52	38	no		yes	2	28	1	28	TDF	3TC	EFV
TDF	390	33.39	not detected	13	7	2018	49	98	2.2	1	0.554173	8.8176	3.09598	2.69	3230	7.1	2690	36.5302	21.9814	0.892291							35	75	39	no		yes	3		1	#VALUE!	TDF	3TC	EFV
TDF	287	26.5	<20	10	8	2018	56	78	2.25	1	0.633341	9.018	3.09598	3.979	11738	36.1	3979	132.753	111.765	0.827773							36	69	38	no		yes	3		1	#VALUE!	TDF	3TC	EFV
TDF	559	39.14	not detected	10	8	2018	56	161	2.1	0.8	0.633341	8.4168	2.47678	>16	9510	14.1	<252	107.555	43.6533	0.896215							37	44	39	no		yes	3		1	#VALUE!	TDF	3TC	EFV
TDF	322	28.1	<20	17	8	2018	65	121	2.1	0.8	0.735128	8.4168	2.47678	1.79	16629	27.9	1790	188.068	86.3777	0.863679	12.1	0.354	35.4	343	103.207		28	51	40	no		yes	2	16	1	16	TDF	3TC	EFV
TDF	614	27.1	not detected	14	9	2018	52	92	2.1	1.1	0.588102	8.4168	3.40557	0.867	10893	12.3	867	123.196	38.0805	0.946621							33	76	39	no		yes	3		1	#VALUE!	TDF	3TC	EFV
TDF	445	26.16	not detected	14	9	2018	59	108	2.3	0.8	0.66727	9.2184	2.47678	0.298	10270	12.1	298	116.15	37.4613	0.913109							32	60	40	no		yes	2	88	1	86	AZT	3TC	NVP		TDF	3TC	EFV		8	8	2011
TDF	257	16.57	<20	13	9	2018	64	105	2.14	1.1	0.723818	8.57712	3.40557	>96.05	21703	17.4	<252	245.454	53.87	0.953354							29	57	40	no		yes	2	15	1	15	TDF	3TC	EFV
TDF	288	NA	not detected	29	9	2018	55	86	2.1	1	0.622031	8.4168	3.09598	0.545	11018	30.5	545	124.61	94.4272	0.847749							32	67	40	no		yes	3		1	#VALUE!	TDF	3TC	EFV
TDF	275	NA	55.6	12	10	2018	52	145	2.2	0.9	0.588102	8.8176	2.78638	1.938	6724	5.6	1938	76.0461	17.3375	0.95188							27	56	38	no		yes	3		1	#VALUE!	TDF	3TC	EFV
TDF	278	17.15	not detected	19	10	2018	45	104	2.1	0.6	0.508935	8.4168	1.85759	0.692	5558	5.1	692	62.8591	15.7895	0.93118							38	63	39	no		yes	2	113	1	74	AZT	3TC	NVP		D4T	3TC	NVP		15	10	2009
TDF	535	28.49	not detected	5	11	2018	59	96	2.2	1.1	0.66727	8.8176	3.40557	2.755	4167	4.7	2755	47.1273	14.5511	0.939503							35	80	39	no		yes	2		1	#VALUE!	TDF	3TC	EFV
TDF	278	22.74	not detected	31	10	2018	49	99	2.1	1.1	0.554173	8.4168	3.40557	3.064	16971	30.2	3064	191.936	93.4985	0.920731							34	66	40	no		yes	3	39	1	39	TDF	3TC	EFV		AZT	3TC	LPVr		6	7	2017	UK	UK
TDF	350	18.6	not detected	9	11	2018	60	91	2.1	0.9	0.67858	8.4168	2.78638	13.201	14596	21.9	13201	165.076	67.8019	0.899973	12.7	0.379	37.9	413	91.7676		37	57	37	no		yes	2	62	1	62	TDF	3TC	EFV
TDF	714	26.23	not detected	7	12	2018	51	104	2.3	1.1	0.576793	9.2184	3.40557	<0.25	11044	10.7	<252	124.904	33.1269	0.955081	12.6	0.383	38.3	390	98.2051		22	64	41	no		yes	2	151	1	24	D4T	3TC	NVP		AZT	3TC	NVP		5	4	2013
AZT	495	27.03	not detected	31	3	2017	45	84	2.1	0.9	0.508935	8.4168	2.78638	<0.252	3793	9.3	<252	42.8975	28.7926	0.877406	12.6	0.353	35.3	274	128.832		34	58	39	no		yes	2	106	0	106	AZT	3TC	NVP
AZT	541	27.07	not detected	10	3	2017	36	76	2.2	1.2	0.407148	8.8176	3.71517	1.505	8491	3.4	1505	96.0303	10.5263	0.987987	11.7	0.338	33.8	300	112.667		24	61	NA	no		yes	2	27	1	23	TDF	3TC	EFV		AZT	3TC	TDF		2	2	2015	1	12
AZT	105	NA	23.4	28	4	2017	39	42	2.23	1.3	0.441077	8.93784	4.02477	0.569	2827	3	569	31.9724	9.28793	0.968164	13	0.37	37	349	106.017		36	54	39	no		yes	2	11	1	6	TDF	3TC	EFV		AZT	3TC	LPVr		27	12	2016
AZT	510	32.96	not detected	1	12	2017	45	102	2.17	1.1	0.508935	8.69736	3.40557	<0.252	7272	9.5	<252	82.2438	29.4118	0.946557	12.4	0.395	39.5	482	81.9502		30	56	40	no		yes	2	162	0	0	AZT	3TC	NVP
AZT	458	31.86	not detected	1	12	2017	49	67	2.21	1.2	0.554173	8.85768	3.71517	<0.252	3834	0.9	<252	43.3612	2.78638	0.990415	12	0.342	34.2	278	123.022		34	64	38	no		yes	2	50	0	0	AZT	3TC	NVP
AZT	481	24.13	not detected	20	12	2017	62	148	2.27		0.701199	9.09816		<0.252	4434	8.2	<252	50.147	25.387	0	10.9	0.32	32	326	98.1595		35	62	NA	no		yes	1	44	0	0	AZT	3TC	NVP
AZT	398	36.82	not detected	13	7	2018	44	66	2.1	1	0.497625	8.4168	3.09598	0.308	13619	19.1	308	154.026	59.1331	0.938292	12.2	0.356	35.6	306	116.34		29	55	39	no		yes	2	55	0	0	AZT	3TC	NVP
AZT	195	16.5	not detected	31	10	2018	59	84	2.2	1.2	0.66727	8.8176	3.71517	6.015	20253	29.5	6015	229.055	91.3313	0.928385	11.5	0.353	35.3	370	95.4054		33	53	39	no		yes	2	67	1	44	TDF	3TC	NVP		AZT	3TC	LPVr	TDF	12	11	2014
AZT	425	19.48	44.4	9	11	2018	69	121	2.3	1.1	0.780366	9.2184	3.40557	0.581	3482	5.2	581	39.3802	16.0991	0.906323							26	55	39	no		yes	2	1	0	0	AZT	3TC	LPVr
AZT	346	19.62	not detected	23	11	2018	52	84	1.3	1.3	0.588102	5.2104	4.02477	<0.25	8851	39	<252	100.102	120.743	0.823749							20	61	37	no		yes	2	40	1	23	TDF	3TC	EFV		AZT	3TC	LPVr		6	7	2017
non-HIV	n/a	n/a	n/a	n/a	n/a	n/a	49	74	2.24	1	0.554173	8.97792	3.09598	<0.252	6989	9.1	<252	79.0432	28.1734	0.9362							35		40	n/a	n/a	n/a	n/a	0		0	n/a	n/a	n/a	n/a	n/a	n/a	n/a	n/a	n/a	n/a	n/a	n/a	n/a
non-HIV	n/a	n/a	n/a	n/a	n/a	n/a	41	116	2.24	1.1	0.463696	8.97792	3.40557	<0.252	6132	6.6	<252	69.3508	20.4334	0.959883							27	53	38	n/a	n/a	n/a	n/a	0		0	n/a	n/a	n/a	n/a	n/a	n/a	n/a	n/a	n/a	n/a	n/a	n/a	n/a
[truncated: 87 more columns]
